# Supplementary material for: C57bl/6 Mice Show Equivalent Taste Preferences toward Ruminant and Industrial Trans Fatty Acids
Source: Nutrients. 2023 Jan 24;15(3):610. doi: 10.3390/nu15030610 (PMC9918975; doi:10.3390/nu15030610)
Supplement: Supplementary file 1 [file nutrients-15-00610-s001.zip]

Archive with 1 entries (1 files):
- nutrients-2135283-supplementary.pdf
